# Supplementary material for: Heat-Killed Lacticaseibacillus paracasei Repairs Lipopolysaccharide-Induced Intestinal Epithelial Barrier Damage via MLCK/MLC Pathway Activation
Source: Nutrients. 2023 Apr 4;15(7):1758. doi: 10.3390/nu15071758 (PMC10097264; doi:10.3390/nu15071758)
Supplement: Supplementary file 1 [file nutrients-15-01758-s001.zip]

Archive with 1 entries (1 files):
- nutrients-2281300-supplementary.pdf
